# Supplementary material for: Association between retinal sensitivity and the presence of quiescent choroidal neovascularization in pachychoroid diseases
Source: PLoS One. 2022 Jul 26;17(7):e0271543. doi: 10.1371/journal.pone.0271543 (PMC9321376; doi:10.1371/journal.pone.0271543)
Supplement: S1 File — (XLSX) [file pone.0271543.s001.xlsx]

## Sheet: Sheet1
sex	CCT	CRT	CVHarea(mm2)	NV detectionon on OCTA	VA	CVH+	CVH-	⊿Rsi-o(dB)	%area	logMARVA	EZdisruption	IZdisruption
F	142	161	0.79	0	0.6	-0.62	-1	0.38	63.228	0.221849	0	0
M	222	194	0.34	0	1.2	-1.5	-1.4697	-0.030303	64.194	-0.0791812	1	1
M	521	189	1.25	0	1.2	-2.33333	-1.91071	-0.422619	61.517	-0.0791812	0	0
M	426	152	1.08	0	1.2	-1.5	-1.1875	-0.3125	59.427	-0.0791812	1	1
M	232	85	3.29	0	0.6	-2.15385	-1.2	-0.953846	65.19	0.221849	0	0
M	350	186	2.41	0	1	1	0.46875	0.53125	72.332	0	0	0
M	404	152	1.6	1	0.7	-2.66667	-1.06154	-1.60513	65.648	0.154902	1	1
M	576	166	1.7	1	1.2	-1.3	-0.91	-0.39	61.992	-0.0791812	0	1
F	352	191	1.22	1	1.2	-1	-0.4375	-0.5625	62.762	-0.0791812	0	1
M	341	106	1.86	1	0.8	-5	-1.03279	-3.96721	66.698	0.09691	1	1
F	243	147	1.05	1	1.2	-2.13	0.08	-2.21	57.868	-0.0791812	0	1
M	406	213	2.18	1	1	-6	-3.25	-2.75	68.139	0	0	1
